# Supplementary material for: ﻿Goodyeramedogensis (Orchidaceae), a new species from Tibet, China
Source: PhytoKeys. 2022 Feb 14;189:141–54. doi: 10.3897/phytokeys.189.77374 (PMC8860984; doi:10.3897/phytokeys.189.77374)
Supplement: XML Treatment for Goodyera medogensis [file phytokeys.189.77374-treatment1.xml]

<!DOCTYPE tp:taxon-treatment
  PUBLIC "-//TaxonX//DTD Taxonomic Treatment Publishing DTD v0 20100105//EN" "tax-treatment-NSO.dtd">
<tp:taxon-treatment xmlns:tp="http://www.plazi.org/taxpub"><tp:treatment-meta><kwd-group><label>Taxon classification</label><kwd>
                <named-content content-type="kingdom">Plantae</named-content>
              </kwd><kwd>
                <named-content content-type="order">Asparagales</named-content>
              </kwd><kwd>
                <named-content content-type="family">Orchidaceae</named-content>
              </kwd></kwd-group><mixed-citation publication-type="journal"><person-group><name><surname>Tong1</surname><given-names>Yi-Hua</given-names></name><name><surname>Sun*</surname><given-names>Mei</given-names></name><name><surname>Wang</surname><given-names>Bing-Mou</given-names></name><name><surname>Tian</surname><given-names>Huai-Zhen</given-names></name></person-group><article-title>﻿<italic><tp:taxon-name><tp:taxon-name-part taxon-name-part-type="genus" reg="Goodyera">Goodyera</tp:taxon-name-part><tp:taxon-name-part taxon-name-part-type="species" reg="medogensis">medogensis</tp:taxon-name-part></tp:taxon-name></italic> (<tp:taxon-name><tp:taxon-name-part taxon-name-part-type="family">Orchidaceae</tp:taxon-name-part></tp:taxon-name>), a new species from Tibet, China</article-title><source>PhytoKeys</source><day>14</day><month>02</month><year>2022</year><volume>189</volume><fpage>141</fpage><lpage>154</lpage><pub-id pub-id-type="doi">10.3897/phytokeys.189.77374</pub-id></mixed-citation></tp:treatment-meta><tp:nomenclature><label>﻿</label><tp:taxon-name>
              <object-id xmlns:xlink="http://www.w3.org/1999/xlink" content-type="arpha" xlink:type="simple">1D1645D3-6A8A-5344-BC81-BC3F58A5B373</object-id>
              <tp:taxon-name-part taxon-name-part-type="genus" reg="Goodyera">Goodyera</tp:taxon-name-part>
              <tp:taxon-name-part taxon-name-part-type="species" reg="medogensis">medogensis</tp:taxon-name-part>
              <object-id xmlns:xlink="http://www.w3.org/1999/xlink" content-type="ipni" xlink:type="simple">urn:lsid:ipni.org:names:77254838-1</object-id>
            </tp:taxon-name><tp:taxon-authority>H. Z. Tian, Y. H. Tong &amp; B. M. Wang</tp:taxon-authority><tp:taxon-status xmlns:xlink="http://www.w3.org/1999/xlink" xlink:type="simple">sp. nov.</tp:taxon-status><xref ref-type="fig" rid="F5">Figs 5</xref><xref ref-type="fig" rid="F6">, 6</xref></tp:nomenclature><tp:treatment-sec sec-type="material" id="SECID0E4VAE"><title>Type.</title><p>China. Tibet Autonomous Region: Medog County, Renqingbeng Temple, under evergreen broad-leaved forest, cultivated at Kunming Botanical Garden, 3 August 2021 (ﬂ.), <italic>B. M. Wang TYH-2523</italic> (holotype: <named-content xmlns:xlink="http://www.w3.org/1999/xlink" content-type="dwc:institutional_code" xlink:type="simple">IBSC</named-content>, isotype: <named-content xmlns:xlink="http://www.w3.org/1999/xlink" content-type="dwc:institutional_code" xlink:type="simple">HSNU</named-content>).</p></tp:treatment-sec><tp:treatment-sec sec-type="diagnosis" id="SECID0EPWAE"><title>Diagnosis.</title><p>Similar to <italic><tp:taxon-name><tp:taxon-name-part taxon-name-part-type="genus" reg="Goodyera">G.</tp:taxon-name-part><tp:taxon-name-part taxon-name-part-type="species" reg="hemsleyana">hemsleyana</tp:taxon-name-part></tp:taxon-name></italic>, but distinguished by the greenish thick reticulations on the adaxial surface of leaf blades with diffused margin (vs. white thin reticulations with clear margin), inflorescence with more flowers ((6–)12–15 vs. 4–10), petals obliquely obovate-rhombic (vs. obliquely ovate-oblong), labellum yellow or yellowish (vs. white, with light greenish to pinkish tinge at apex) without lamella on blade (vs. with a low bi-lamellate callus), and floral bracts, sepals as well as ovary with shorter trichomes.</p><fig id="F5" position="float" orientation="portrait"><object-id xmlns:xlink="http://www.w3.org/1999/xlink" content-type="doi" xlink:type="simple">10.3897/phytokeys.189.77374.figure5</object-id><object-id xmlns:xlink="http://www.w3.org/1999/xlink" content-type="arpha" xlink:type="simple">856D097E-65B2-5D44-98A3-EE0A4D71774E</object-id><label>Figure 5.</label><caption><p><italic><tp:taxon-name><tp:taxon-name-part taxon-name-part-type="genus" reg="Goodyera">Goodyera</tp:taxon-name-part><tp:taxon-name-part taxon-name-part-type="species" reg="medogensis">medogensis</tp:taxon-name-part></tp:taxon-name></italic><bold>A</bold> habit <bold>B</bold> inflorescence <bold>C</bold> flower, lateral (left) and front (right) view, with the arrow showing close-up of trichomes on abaxial surface of sepals <bold>D</bold> sepals <bold>E</bold> petals <bold>F</bold> column with labellum, anther and ovary <bold>G</bold> labellum <bold>H</bold> pollinarium <bold>I</bold> column with part of the ovary. Photographs by Yi-Hua Tong.</p></caption><graphic xmlns:xlink="http://www.w3.org/1999/xlink" xlink:href="phytokeys-189-141-g005.jpg" position="float" orientation="portrait" xlink:type="simple" id="oo_644908.jpg"><uri content-type="original_file" xlink:type="simple">https://binary.pensoft.net/fig/644908</uri></graphic></fig></tp:treatment-sec><tp:treatment-sec sec-type="description" id="SECID0EKYAE"><title>Description.</title><p>Terrestrial herb, 12–25 cm tall. Rhizome 4–6 cm long, 1.5–3 mm in diam., greenish, rooting at nodes. Roots fleshy, 0.7–7 cm long, yellowish brown, with minute root hairs. Stem erect, terete, 4–9 cm long, 2.7–4 mm in diam., pale green, glabrous, with few sheaths at base formed by withered bases of petioles. Leaves 3–7; petiole 1.1–1.6 cm long, sheathing at base; lamina ovate, 1.9–4.2 × 1.5–2.6 cm, obtuse at base, acute at apex, adaxially green to bluish green with greenish-white reticulations, grid lines thick, margin diffused, transverse ones 5–7, abaxially pale green, 5–7-veined. Inflorescence a terminal raceme, laxly (6–)12–15-flowered, spirally arranged, pubescent; peduncle 4–6.5 cm long, pubescent, with 2–3 sheathing bracts; sheathing bracts 1.5–1.9 × 0.6–0.8 cm, oblong-lanceolate, acute at apex, pale green, clasping, more or less pubescent, especially on the margin, 3–5-veined; rachis 3.5–7 cm long, pubescent. Floral bracts ovate-lanceolate, 1.4–1.7 × 0.5–0.6 cm, acuminate to acute at apex, pale green, longer than ovary, sometimes shortly ciliate at margins, pubescent abaxially, trichomes multicellular, up to 0.8 mm long, glabrous adaxially, 3-veined. Flowers resupinate, opening weakly, 8–10 mm long. Sepals 1-veined, acute at apex, olive greenish, with reddish or brownish tinge when old, with dense clavate trichomes outside, trichomes up to 0.5 mm long; dorsal sepal ovate-lanceolate, 8–9 × 2–3 mm, forming a hood with the petals; lateral sepals ovate-lanceolate, 8–9 × 3.5–4 mm. Petals obliquely obovate-rhombic, 8–8.5 × 3–3.5 mm, acuminate to acute at apex, white, with reddish or brownish tinge at central part, glabrous, 1-veined. Labellum oblong-ovate, 6–7 mm long, yellow or yellowish; hypochile with a sac ca. 1.5–2.5 × 2.5–3.5 mm, with glandular hairs inside; epichile oblong to oblong-lanceolate, entire, 5–6.5 × 2–3 mm, margins slightly undulate, obtuse to subacute at apex. Column cylindrical, ca. 1 mm long; rostellum 3.5–4 mm long, bifid, acuminate at apex. Stigma suborbicular, ca. 1 × 1 mm, entire. Anther yellowish brown, ovate, ca. 2.5 × 1.5 mm. Pollinarium 3–3.5 mm long; pollinia 2, oblong-obclavate, 0.8–1 mm long, dull yellowish white, sectile, bifid; caudicles 1.5–1.7 mm long; viscidium narrowly ovate-oblong, 2–3× ca. 0.5 mm, acute at apex, membranous. Ovary plus pedicel terete, 6–7.5× ca. 2 mm, pale green, twisted, pubescent, trichomes blunt, multicellular, consisting of 5–7 cells. Fruit not seen.</p><fig id="F6" position="float" orientation="portrait"><object-id xmlns:xlink="http://www.w3.org/1999/xlink" content-type="doi" xlink:type="simple">10.3897/phytokeys.189.77374.figure6</object-id><object-id xmlns:xlink="http://www.w3.org/1999/xlink" content-type="arpha" xlink:type="simple">C9F1AC6B-105C-59A6-9C24-DEE0E9335821</object-id><label>Figure 6.</label><caption><p><italic><tp:taxon-name><tp:taxon-name-part taxon-name-part-type="genus" reg="Goodyera">Goodyera</tp:taxon-name-part><tp:taxon-name-part taxon-name-part-type="species" reg="medogensis">medogensis</tp:taxon-name-part></tp:taxon-name></italic><bold>A</bold> habit <bold>B</bold> leaf <bold>C</bold> bract <bold>D</bold> flower, front view <bold>E</bold> flower, lateral view <bold>F</bold> sepals <bold>G</bold> petals <bold>H</bold> column with labellum, anther and ovary <bold>I</bold> labellum <bold>J</bold> pollinarium <bold>K</bold> column with part of the ovary. Scale bars: 3 cm (<bold>A</bold>); 2 cm (<bold>B</bold>); 5 mm (<bold>C–I</bold>); 4 mm (<bold>K</bold>); 2 mm (<bold>J</bold>). Drawn by Jun Cai.</p></caption><graphic xmlns:xlink="http://www.w3.org/1999/xlink" xlink:href="phytokeys-189-141-g006.jpg" position="float" orientation="portrait" xlink:type="simple" id="oo_644909.jpg"><uri content-type="original_file" xlink:type="simple">https://binary.pensoft.net/fig/644909</uri></graphic></fig></tp:treatment-sec><tp:treatment-sec sec-type="etymology" id="SECID0EH1AE"><title>Etymology.</title><p>The species epithet refers to the type locality, Medog County.</p></tp:treatment-sec><tp:treatment-sec sec-type="Vernacular name" id="SECID0EM1AE"><title>Vernacular name.</title><p>墨脱斑叶兰 (Chinese pinyin: mò tuō bān yè lán).</p></tp:treatment-sec><tp:treatment-sec sec-type="distribution" id="SECID0ER1AE"><title>Distribution and habitat.</title><p>This species is currently known only from Medog County, Tibet, China. It grows under evergreen broad-leaved forests at elevations of 1600–2300 m.</p></tp:treatment-sec><tp:treatment-sec sec-type="conservation status" id="SECID0EW1AE"><title>Conservation status.</title><p>During our three surveys in January, June and August 2021, <italic><tp:taxon-name><tp:taxon-name-part taxon-name-part-type="genus" reg="Goodyera">Goodyera</tp:taxon-name-part><tp:taxon-name-part taxon-name-part-type="species" reg="medogensis">medogensis</tp:taxon-name-part></tp:taxon-name></italic> was found in the forests of Medog Town and Beibeng Township of Medog County, where we counted a minimum of 200 individuals. However, since the population assessment of this species in the whole Medog County has not been made, conservation status of this new species is best classified as ‘Data Deficient’ (DD) (<xref ref-type="bibr" rid="B8">IUCN Standards and Petitions Committee 2019</xref>). It occurs within a conservation area, and no threats from logging, tourism or poaching have been recorded until now.</p></tp:treatment-sec><tp:treatment-sec sec-type="phenology" id="SECID0EL2AE"><title>Phenology.</title><p>Flowering in July-August.</p></tp:treatment-sec><tp:treatment-sec sec-type="material" id="SECID0EQ2AE"><title>Additional specimens examined.</title><p><italic><tp:taxon-name><tp:taxon-name-part taxon-name-part-type="genus" reg="Goodyera">Goodyera</tp:taxon-name-part><tp:taxon-name-part taxon-name-part-type="species" reg="medogensis">medogensis</tp:taxon-name-part></tp:taxon-name></italic> (paratypes): China: Tibet Autonomous Region, Medog County, Bari village, elev. 1750 m, 23 June 2021, cultivated in East China Normal University, 10 August 2021 (ﬂ.), <italic>J. Huang &amp; M. Sun 21062310</italic> (<named-content xmlns:xlink="http://www.w3.org/1999/xlink" content-type="dwc:institutional_code" xlink:type="simple">HSNU</named-content>); ibid., Medog village, 19 August 2021, <italic>H. Z. Tian et al. 21081914</italic> (<named-content xmlns:xlink="http://www.w3.org/1999/xlink" content-type="dwc:institutional_code" xlink:type="simple">HSNU</named-content>); ibid., Gelin village, 21 August 2021, <italic>H. Z. Tian et al. 21082102</italic> (<named-content xmlns:xlink="http://www.w3.org/1999/xlink" content-type="dwc:institutional_code" xlink:type="simple">HSNU</named-content>).</p><p><italic><tp:taxon-name><tp:taxon-name-part taxon-name-part-type="genus" reg="Goodyera">Goodyera</tp:taxon-name-part><tp:taxon-name-part taxon-name-part-type="species" reg="hemsleyana">hemsleyana</tp:taxon-name-part></tp:taxon-name></italic>: India: Senchal, 2100 m, July 1892, <italic>Pantling 215</italic> (lectoype: CAL0000000625 (photo); isolectotypes: CAL0000000624 (photo), K00387611, BR0000006573508 (photo), M0226196 (photo), AMES00090573 (photo), P00333538 (photo)).</p><p><italic><tp:taxon-name><tp:taxon-name-part taxon-name-part-type="genus" reg="Goodyera">Goodyera</tp:taxon-name-part><tp:taxon-name-part taxon-name-part-type="species" reg="biflora">biflora</tp:taxon-name-part></tp:taxon-name></italic>: Nepal: sin. loc., <italic>Wallich</italic>, <italic>Cat. no. 7379</italic> (holotype: K000364600; isotype: K001127259). India: sin. loc., 1900, <italic>J. F. Duthie 24164</italic> (K); Mussorie, July 1901, <italic>P. W. Mackinnon 25408</italic> (AMES02091486, photo); Himachal Pradesh, Shimla, 1524 m, 30 June 1886, <italic>H. Collett. 325</italic> (K); Himalaya, 1981 m, 1844, <italic>M. P. Edgeworth 58</italic> (K). China: Tibet, Gyirong Valley, Tsangpo Valley, 2743 m, 6 August 1935, <italic>F. Kingdom-Ward 12159</italic> (K); Tibet, Bome, 2 July 1952, <italic>P. C. Tsoong 6699</italic> (PE00339319, PE00339320); Anhui, Jinzhai, 1600 m, 6 August 1986, <italic>Plant Resource Team D0062</italic> (PE); Guangdong, Fengkai, 16 June 1974, <italic>Yue Seven Four 5295</italic> (IBSC0627265); Guangdong, Xinyi, 15 April 1931, <italic>S. P. Ko 51307</italic> (IBSC0627264, IBSC0627266, IBSC0627267, PE00339323, PE00339324); Guangdong, Ruyuan, 27 November 1957, <italic>L. Teng 5866</italic> (IBSC0627260); Guizhou, Fanjing Mt., 10 September 1987, <italic>China-USA Scientific Research Team s.n.</italic> (PE00339322); Guizhou, Rongjiang, 10 July 1974, <italic>Anonymous 74-913</italic> (IBSC0627261); Henan, Xin County, 10 August 2013, <italic>C. S. Zhu</italic>, <italic>S. J. Li</italic>, <italic>X. L. Hou</italic>, <italic>S. X. Zhu</italic>, <italic>J. M. Li 130808106</italic> (AU066898, photo); Henan, Shangcheng, 19 June 1984, <italic>Plant Resource Research Team D0546</italic> (PE00850731); Hubei, Huanggang, 2 October 2018, <italic>X. X. Zhu</italic>, <italic>L. L. Shi</italic>, <italic>S. S. Duan</italic>, <italic>M. J. Hu</italic>, <italic>Q. Lü ZXX18494</italic> (KUN1444572, photo); Hubei, Shiyan, 8 July 2013, <italic>S. L. Li GanQL486</italic> (KUN1458343, photo); Hunan, Chengbu, 22 May 2020, <italic>L. Wu</italic>, <italic>W. J. Liu</italic>, <italic>C. F. Deng 10403</italic> (CSFI071975, photo); Hunan, Sangzhi, 600 m, 22 June 1991, <italic>Q. Lin 714</italic> (IBSC0627263); Hunan, Sangzhi, 11 June 2019, <italic>X. Li</italic>, <italic>C. F. Deng</italic>, <italic>J. L. Li 190611132</italic> (CSFI072175, photo); Hunan, Cili, 2 October 1984, <italic>G. X. Xing &amp; Q. Xia 05571</italic> (PE00339318); Sichuan, Hechuan to Mabian, 1934, <italic>S. L. Sun 5590</italic> (PE00339322); Sichuan, s. d., <italic>P. C. Tsoong 3981</italic> (PE01849749); Yunnan, Wenshan, 25 September 1958, <italic>H. T. Tsai 58-8126</italic> (KUN0022202); Zhejiang, West Tianmu, 2 July 1925, <italic>D. X. Zhang</italic> 266 (LBG00108146).</p><p><italic><tp:taxon-name><tp:taxon-name-part taxon-name-part-type="genus" reg="Goodyera">Goodyera</tp:taxon-name-part><tp:taxon-name-part taxon-name-part-type="species" reg="vittata">vittata</tp:taxon-name-part></tp:taxon-name></italic>: India: Sikkim Himalaya, <italic>J. D. Hooker 336</italic> (holotype: K000364605); Singalelah Range, 2438 m, July 1896, <italic>R. Pantling 410</italic> (AMES02091540, photo). China: Tibet, Zayu, 25 July 1980, 2100 m, <italic>Z. C. Ni</italic>, <italic>Y. Z. Wang</italic>, <italic>D. Ci et al. 0757B</italic> (PE00339514); Yunnan, Yingjiang, 14 August 2012, <italic>H. Z. Tian &amp; C. Hu 706</italic> (<named-content xmlns:xlink="http://www.w3.org/1999/xlink" content-type="dwc:institutional_code" xlink:type="simple">HSNU</named-content>).</p></tp:treatment-sec><ref-list><ref id="B8"><mixed-citation xmlns:xlink="http://www.w3.org/1999/xlink" xlink:type="simple"><institution xlink:type="simple">IUCN Standards and Petitions Committee</institution> (<year>2019</year>) Guidelines for Using the IUCN Red List Categories and Criteria. Version 14. Prepared by the Standards and Petitions Committee, 116 pp. <ext-link xlink:href="http://www.iucnredlist.org/documents/RedListGuidelines.pdf" ext-link-type="uri" xlink:type="simple">http://www.iucnredlist.org/documents/RedListGuidelines.pdf</ext-link></mixed-citation></ref></ref-list></tp:taxon-treatment>
